# Supplementary material for: Identification and Validation of Immune-Related Prognostic Genes in the Tumor Microenvironment of Colon Adenocarcinoma
Source: Front Genet. 2022 Jan 3;12:778153. doi: 10.3389/fgene.2021.778153 (PMC8762242; doi:10.3389/fgene.2021.778153)
Supplement: Supplementary file 1 [file Table1.XLS]

## Sheet: ESTIMATE_TCGA_COAD512
	StromalScore	ImmuneScore	ESTIMATEScore
TCGA-DM-A288-01A	-1853.4	-855.146	-2708.55
TCGA-QL-A97D-01A	-1562.89	282.711	-1280.18
TCGA-CM-6164-01A	-967.98	-9.02713	-977.007
TCGA-G4-6299-01A	-410.75	654.445	243.695
TCGA-AA-3511-11A	-621.768	1295.3	673.527
TCGA-F4-6463-01A	-296.891	-140.845	-437.735
TCGA-AZ-4615-01A	-382.64	1006.13	623.493
TCGA-AA-3549-01A	-1024.15	172.381	-851.764
TCGA-AY-4071-01A	-620.853	923.614	302.761
TCGA-CM-4752-01A	-541.642	659.501	117.859
TCGA-DM-A1D9-01A	-1564.72	-773.803	-2338.53
TCGA-AA-3688-01A	-1173.4	-4.99011	-1178.39
TCGA-AA-3854-01A	-1380.63	-198.49	-1579.12
TCGA-A6-3809-01A	-471.873	1036.55	564.674
TCGA-CM-6165-01A	-236.414	218.705	-17.7085
TCGA-CM-4751-01A	-665.69	551.217	-114.474
TCGA-A6-5659-01A	-843.222	-513.542	-1356.76
TCGA-AA-3494-01A	-1300.65	-99.0309	-1399.68
TCGA-CM-4750-01A	-1071.05	-54.8215	-1125.88
TCGA-AZ-4682-01B	-1374.42	-280.422	-1654.84
TCGA-G4-6625-01A	-282.885	1260.97	978.086
TCGA-DM-A0XF-01A	-1023.66	-202.861	-1226.52
TCGA-AA-3529-01A	-1266.23	-254.583	-1520.81
TCGA-AA-3949-01A	14.3405	1698.49	1712.83
TCGA-AA-3848-01A	-1256.76	6.26114	-1250.5
TCGA-CA-6715-01A	-1681.81	-861.212	-2543.02
TCGA-AA-3818-01A	-1277.94	-172.305	-1450.24
TCGA-AA-3710-01A	-372.356	1620.27	1247.91
TCGA-AA-3950-01A	146.545	1440.33	1586.88
TCGA-AA-A00N-01A	-46.4673	316.301	269.834
TCGA-A6-6138-01A	-128.042	1150.51	1022.47
TCGA-DM-A28E-01A	-2124.69	-813.778	-2938.47
TCGA-D5-6538-01A	-1817.06	-1224.77	-3041.82
TCGA-AA-A00K-01A	-1188.8	-38.5161	-1227.31
TCGA-AA-3715-01A	188.649	1394.19	1582.84
TCGA-AA-3506-01A	-748.981	536.671	-212.311
TCGA-AA-3517-11A	-440.571	1433.93	993.359
TCGA-AU-3779-01A	-489.786	684.064	194.278
TCGA-AA-3496-11A	285.81	867.843	1153.65
TCGA-CK-5916-01A	-458.933	1037.88	578.951
TCGA-QG-A5Z1-01A	-709.747	-507.092	-1216.84
TCGA-AD-6890-01A	-991.175	-158.868	-1150.04
TCGA-A6-2685-01A	336.069	1008.5	1344.57
TCGA-AA-A00W-01A	-2163.07	-371.49	-2534.56
TCGA-CK-5914-01A	-951.461	-185.012	-1136.47
TCGA-A6-2686-01A	-131.801	1489.58	1357.78
TCGA-CA-5255-01A	-1984.82	-676.019	-2660.84
TCGA-A6-A5ZU-01A	-211.828	476.228	264.4
TCGA-A6-5659-11A	-765.522	736.826	-28.6958
TCGA-AA-3713-11A	-490.111	1098.33	608.219
TCGA-NH-A50V-01A	-411.775	222.246	-189.529
TCGA-QG-A5YX-01A	-2012.81	-615.652	-2628.46
TCGA-A6-2677-01A	-1757.35	-746.946	-2504.3
TCGA-CA-6717-01A	323.119	1027.85	1350.97
TCGA-A6-6649-01A	-512.542	350.138	-162.404
TCGA-AA-3655-11A	-478.412	1080.85	602.44
TCGA-NH-A6GC-01A	-636.428	-480.183	-1116.61
TCGA-AA-3562-01A	-765.288	189.132	-576.156
TCGA-A6-4105-01A	-316.644	741.471	424.828
TCGA-A6-6141-01A	-955.347	461.161	-494.187
TCGA-AA-A00R-01A	-593.505	1620.6	1027.1
TCGA-AZ-4684-01A	-411.429	556.759	145.329
TCGA-CK-6747-01A	-988.56	-44.5305	-1033.09
TCGA-AU-6004-01A	-348.553	770.081	421.528
TCGA-A6-2672-01B	-434.396	856.751	422.355
TCGA-QG-A5Z2-01A	-1997.97	419.935	-1578.04
TCGA-A6-6780-01A	-887.903	1252.77	364.869
TCGA-F4-6459-01A	37.0856	-58.5699	-21.4843
TCGA-AA-3970-01A	-1222.37	448.691	-773.675
TCGA-NH-A8F7-01A	-1873.8	-1028.59	-2902.4
TCGA-G4-6321-01A	-1711.85	432.978	-1278.87
TCGA-AY-6196-01A	1421.87	2267.33	3689.2
TCGA-AA-3524-01A	-1054.41	-18.7085	-1073.12
TCGA-DM-A1D0-01A	-2150.91	-1144.92	-3295.83
TCGA-AZ-6601-11A	-282.337	549.889	267.552
TCGA-G4-6307-01A	-1917.45	-797.454	-2714.9
TCGA-DM-A1HB-01A	-1461.69	-490.928	-1952.62
TCGA-AA-3697-01A	-1190.47	71.3783	-1119.09
TCGA-CM-6679-01A	-105.735	280.801	175.066
TCGA-AY-6197-01A	-1533.98	-49.2659	-1583.25
TCGA-AA-3672-01A	-625.337	1173.12	547.779
TCGA-AA-3684-01A	223.748	915.237	1138.98
TCGA-A6-2684-01C	703.457	439.344	1142.8
TCGA-AZ-4323-01A	-65.0935	1676.79	1611.69
TCGA-AA-3971-01A	-973.319	691.172	-282.147
TCGA-AA-3989-01A	-454.439	612.71	158.271
TCGA-AA-3514-11A	-723.829	1390.1	666.275
TCGA-AA-A00D-01A	-400.254	1283.26	883.007
TCGA-AD-6548-01A	-433.55	648.735	215.185
TCGA-D5-6539-01A	-1198.46	83.3245	-1115.14
TCGA-AA-3697-11A	-48.2715	1269.31	1221.04
TCGA-G4-6302-01A	684.872	583.409	1268.28
TCGA-A6-2679-01A	-788.006	834.597	46.5909
TCGA-A6-2674-01A	768.962	1455.53	2224.49
TCGA-AZ-4614-01A	-1963.48	-433.839	-2397.32
TCGA-NH-A5IV-01A	-689.532	623.01	-66.5223
TCGA-A6-5664-01A	147.257	737.973	885.23
TCGA-AZ-4315-01A	-839.703	315.165	-524.538
TCGA-AZ-6598-11A	-287.947	510.837	222.89
TCGA-F4-6806-01A	-880.832	-32.6878	-913.52
TCGA-AA-3510-01A	-904.622	628.877	-275.745
TCGA-AY-A71X-01A	-2470.16	-1012.83	-3482.99
TCGA-AA-3488-01A	-1462.05	-145.448	-1607.5
TCGA-DM-A28F-01A	-1673.88	-558.678	-2232.56
TCGA-G4-6293-01A	-1073.31	625.923	-447.388
TCGA-5M-AAT4-01A	-1672.12	-864.043	-2536.17
TCGA-D5-6533-01A	-984.43	-121.762	-1106.19
TCGA-A6-5657-01A	-305.264	332.88	27.6167
TCGA-AA-3941-01A	-1523.47	-367.92	-1891.39
TCGA-DM-A28K-01A	-1657.41	-576.911	-2234.32
TCGA-A6-2678-11A	-224.365	766.007	541.642
TCGA-CM-5344-01A	-438.848	-409.25	-848.097
TCGA-AA-3517-01A	-932.739	128.214	-804.525
TCGA-G4-6309-01A	-1538.08	-290.7	-1828.78
TCGA-AY-6386-01A	-1389.83	88.6043	-1301.22
TCGA-AA-3678-01A	-1217.72	397.693	-820.031
TCGA-AA-3531-11A	-685.661	829.463	143.802
TCGA-AA-A01X-01A	-1270.26	-330.559	-1600.81
TCGA-AA-3821-01A	-627.227	188.063	-439.164
TCGA-CM-6677-01A	-475.096	132.881	-342.214
TCGA-CM-5861-01A	-1547.24	-320.536	-1867.78
TCGA-D5-6923-01A	-128.064	-138.02	-266.084
TCGA-F4-6703-01A	1334.69	2033.78	3368.47
TCGA-AZ-6605-01A	461.139	875.792	1336.93
TCGA-A6-2677-01B	-317.097	-474.625	-791.723
TCGA-NH-A6GB-01A	-1296.04	139.062	-1156.97
TCGA-CM-5349-01A	-398.96	384.197	-14.7627
TCGA-NH-A50U-01A	-1123.84	-492.422	-1616.27
TCGA-AA-3530-01A	-1512.66	114.373	-1398.29
TCGA-G4-6627-01A	-129.394	773.643	644.249
TCGA-DM-A28G-01A	-1653.22	-565.69	-2218.91
TCGA-D5-6537-01A	-1789.38	-387.32	-2176.7
TCGA-D5-5539-01A	-327.068	333.282	6.21442
TCGA-CM-6163-01A	-400.472	487.775	87.3037
TCGA-CM-4744-01A	-1578.89	332.498	-1246.39
TCGA-AA-3534-11A	-445.314	1223.08	777.767
TCGA-AA-A004-01A	-744.786	584.357	-160.428
TCGA-A6-3808-01A	205.609	898.635	1104.24
TCGA-AA-A010-01A	-1271.2	-22.5333	-1293.74
TCGA-AA-A02J-01A	-2130.47	-1034.9	-3165.37
TCGA-AA-3837-01A	-801.616	-76.8579	-878.474
TCGA-CK-4947-01B	-547.519	596.011	48.4918
TCGA-CA-5256-01A	-1090.54	138.97	-951.566
TCGA-AA-3525-11A	-609.506	1804.71	1195.2
TCGA-CM-6167-01A	809.193	705.45	1514.64
TCGA-4N-A93T-01A	-2096.98	-713.759	-2810.74
TCGA-AA-3521-01A	-919.054	-109.281	-1028.34
TCGA-CA-5797-01A	-639.91	-74.5823	-714.492
TCGA-CM-6166-01A	-1128.1	-966.535	-2094.63
TCGA-CK-4951-01A	-97.9799	964.158	866.178
TCGA-CA-6719-01A	-168.033	288.143	120.11
TCGA-AA-A02R-01A	-494.129	1240.71	746.577
TCGA-AA-3527-11A	-388.459	1016.38	627.923
TCGA-AA-A02O-01A	-1414.94	-103.895	-1518.84
TCGA-A6-5666-01A	-1726.65	-620.995	-2347.65
TCGA-AA-3663-11A	70.3875	1022.08	1092.46
TCGA-AA-3489-11A	133.338	1539.52	1672.85
TCGA-AY-5543-01A	-1527.7	139.361	-1388.34
TCGA-AA-3845-01A	-858.309	611.376	-246.933
TCGA-F4-6704-01A	651.224	447.526	1098.75
TCGA-AA-3856-01A	-975.334	836.336	-138.998
TCGA-A6-2686-11A	-469.304	701.978	232.674
TCGA-AA-A00Q-01A	-1122.44	-145.303	-1267.74
TCGA-A6-6781-01B	1592.83	1682.88	3275.71
TCGA-AA-A00F-01A	-749.351	-251.241	-1000.59
TCGA-D5-6920-01A	-1071.83	380.034	-691.796
TCGA-AA-3815-01A	-826.716	1222.81	396.094
TCGA-D5-5538-01A	-72.1331	885.604	813.471
TCGA-AA-3867-01A	-169.359	108.597	-60.7622
TCGA-A6-6782-01A	50.6803	636.653	687.333
TCGA-A6-6654-01A	775.164	1548.45	2323.62
TCGA-AA-A01D-01A	-241.356	331.06	89.7036
TCGA-G4-6311-01A	-445.293	229.828	-215.465
TCGA-A6-3807-01A	-550.872	502.798	-48.0741
TCGA-AZ-5403-01A	-337.781	-39.8537	-377.635
TCGA-AD-6888-01A	-2360.31	-656.939	-3017.25
TCGA-G4-6628-01A	-462.208	1355.63	893.419
TCGA-DM-A1D6-01A	-2025.5	-1218.49	-3243.98
TCGA-CM-5341-01A	321.441	1162.6	1484.04
TCGA-AA-3862-01A	-966.57	679.485	-287.085
TCGA-AA-3662-11A	-246.461	869.719	623.258
TCGA-AA-3939-01A	-923.789	389.086	-534.703
TCGA-AA-3514-01A	-211.472	162.057	-49.4152
TCGA-AA-3660-01A	-1062.11	-199.051	-1261.16
TCGA-AA-3833-01A	-405.574	677.468	271.894
TCGA-AA-A01P-01A	-81.0889	1430.61	1349.52
TCGA-AA-A00Z-01A	-1381.73	-268.547	-1650.28
TCGA-CM-5863-01A	-192.007	142.675	-49.3319
TCGA-AZ-6598-01A	-1097.62	496.909	-600.712
TCGA-AA-3679-01A	-1041.22	44.2254	-996.999
TCGA-G4-6304-01A	-1958.58	-176.133	-2134.71
TCGA-DM-A285-01A	-826.667	-901.813	-1728.48
TCGA-G4-6294-01A	-1336.75	-250.566	-1587.31
TCGA-A6-4107-01A	-470.773	426.179	-44.5939
TCGA-DM-A1D4-01A	-2143.21	-466.354	-2609.57
TCGA-CA-6716-01A	-907.893	-780.886	-1688.78
TCGA-CK-4952-01A	-1325.39	-225.773	-1551.16
TCGA-AA-A01V-01A	-1971.17	50.4108	-1920.75
TCGA-AA-3844-01A	-1315.23	158.42	-1156.81
TCGA-D5-6541-01A	124.539	841.939	966.478
TCGA-AA-3516-11A	-663.894	1228.05	564.161
TCGA-AA-A01G-01A	-1705.55	-628.999	-2334.55
TCGA-AA-3870-01A	-71.3402	771.509	700.168
TCGA-D5-6532-01A	-1552.97	-535.071	-2088.04
TCGA-CM-6169-01A	610.916	1235.6	1846.52
TCGA-D5-5541-01A	-416.158	379.908	-36.2503
TCGA-DM-A1DB-01A	-2166.44	-404.307	-2570.74
TCGA-AA-A00A-01A	-760.903	371.732	-389.171
TCGA-D5-6530-01A	-927.669	763.529	-164.14
TCGA-A6-2684-01A	-23.5553	624.336	600.781
TCGA-AA-3855-01A	-1102.78	377.194	-725.589
TCGA-CM-5868-01A	-749.504	-312.942	-1062.45
TCGA-AA-3519-01A	-1123.08	91.8096	-1031.27
TCGA-AA-3526-01A	-773.874	495.896	-277.978
TCGA-DM-A28M-01A	-2204.47	-700.078	-2904.54
TCGA-D5-6926-01A	72.8667	299.683	372.549
TCGA-AA-3534-01A	-1011.95	-301.065	-1313.01
TCGA-G4-6317-01A	-2109.26	-1155.74	-3265
TCGA-AA-A03J-01A	-871.567	505.781	-365.786
TCGA-CM-6680-01A	-325.304	485.864	160.56
TCGA-AA-A01K-01A	-491.834	188.412	-303.422
TCGA-AA-3984-01A	-710.778	278.864	-431.915
TCGA-D5-6536-01A	-599.823	182.805	-417.019
TCGA-AD-A5EK-01A	-1314.37	-716.082	-2030.45
TCGA-AA-3663-01A	-1231.78	91.0267	-1140.76
TCGA-AZ-6607-01A	614.829	706.167	1321
TCGA-AA-3520-01A	-364.777	297.719	-67.0583
TCGA-AA-3543-01A	-656.824	1130.06	473.232
TCGA-AZ-5407-01A	-1723.69	112.2	-1611.49
TCGA-G4-6314-01A	-20.0329	-131.826	-151.859
TCGA-CM-5348-01A	373.429	712.08	1085.51
TCGA-CK-6751-01A	-509.635	-64.5385	-574.174
TCGA-D5-6929-01A	-300.234	265.823	-34.4115
TCGA-AA-3675-01A	-1186.5	-160.776	-1347.27
TCGA-A6-2681-01A	-145.677	412.203	266.526
TCGA-AA-3869-01A	-632.895	706.448	73.553
TCGA-DM-A282-01A	-1277.79	-809.475	-2087.27
TCGA-D5-7000-01A	-649.612	160.872	-488.74
TCGA-AM-5821-01A	-669.748	875.88	206.132
TCGA-G4-6298-01A	-1056.1	-1013.92	-2070.02
TCGA-AA-A01S-01A	-2052.76	-880.854	-2933.61
TCGA-NH-A8F8-01A	-642.119	-138.729	-780.848
TCGA-AA-3966-01A	38.4094	1509.78	1548.19
TCGA-AA-3516-01A	-982.447	518.19	-464.257
TCGA-A6-2676-01A	-504.891	1179.37	674.484
TCGA-AA-3846-01A	-1068.11	363.053	-705.057
TCGA-AA-3544-01A	-180.153	1207.49	1027.34
TCGA-AA-3956-01A	-756.902	180.731	-576.171
TCGA-AA-3532-01A	-350.177	973.655	623.478
TCGA-AA-3955-01A	-1392.41	-260.757	-1653.17
TCGA-CK-5912-01A	-1061.49	-450.732	-1512.22
TCGA-AD-6895-01A	-711.307	441.048	-270.259
TCGA-AA-3556-01A	-1112.22	156.141	-956.082
TCGA-CM-6678-01A	-1219.82	-667.67	-1887.49
TCGA-AA-3851-01A	-894.637	516.65	-377.987
TCGA-CM-5860-01A	138.586	300.819	439.405
TCGA-A6-5661-01A	-1210.96	-35.9824	-1246.94
TCGA-AA-A02F-01A	-1376.76	-967.321	-2344.08
TCGA-AA-3861-01A	-1777.58	429.52	-1348.06
TCGA-DM-A1DA-01A	-1776.68	-653.897	-2430.57
TCGA-CM-6162-01A	1034.73	1342.2	2376.92
TCGA-AA-3522-01A	-1489.52	137.255	-1352.26
TCGA-AA-A00U-01A	-1394.36	-391.351	-1785.71
TCGA-A6-2671-11A	-411.24	656.96	245.72
TCGA-A6-5662-11A	-37.7747	1058.18	1020.4
TCGA-A6-5665-11A	-538.339	772.437	234.098
TCGA-F4-6807-01A	501.887	974.207	1476.09
TCGA-AA-3930-01A	-708.352	586.831	-121.521
TCGA-AZ-6599-01A	-2245.81	-766.766	-3012.58
TCGA-AA-3947-01A	-303.996	513.735	209.739
TCGA-AA-3841-01A	-693.399	564.716	-128.682
TCGA-CM-6171-01A	-1169.09	18.3125	-1150.78
TCGA-CM-4743-01A	-1182.96	333.52	-849.437
TCGA-AA-3814-01A	-152.531	807.186	654.655
TCGA-NH-A6GA-01A	-1305.69	-376.074	-1681.77
TCGA-A6-2675-01A	139.126	630.34	769.466
TCGA-G4-6297-01A	0.827092	384.013	384.841
TCGA-A6-5656-01B	686.693	345.956	1032.65
TCGA-DM-A0X9-01A	-1461.22	-188.781	-1650
TCGA-AA-3553-01A	-611.613	584.928	-26.6851
TCGA-DM-A0XD-01A	-1107.35	-440.006	-1547.35
TCGA-AA-3511-01A	-399.857	-125.346	-525.202
TCGA-A6-A56B-01A	-761.573	-616.048	-1377.62
TCGA-A6-5667-01A	-770.898	-441.655	-1212.55
TCGA-AA-3866-01A	27.7803	1260.63	1288.41
TCGA-AA-A017-01A	-889.202	-126.145	-1015.35
TCGA-CM-6674-01A	-525.375	370.19	-155.185
TCGA-DM-A1D8-01A	-1699.04	-782.144	-2481.18
TCGA-CM-6170-01A	-535.46	143.279	-392.181
TCGA-A6-2684-11A	-783.236	962.611	179.375
TCGA-AZ-4616-01A	-1009.8	187.316	-822.483
TCGA-AA-3994-01A	-851.476	85.8998	-765.577
TCGA-AA-3877-01A	-287.587	899.796	612.209
TCGA-WS-AB45-01A	1622.93	1876.97	3499.9
TCGA-AA-A00L-01A	-1597.07	-561.566	-2158.63
TCGA-CM-5864-01A	-1373.92	-130.387	-1504.3
TCGA-CA-5254-01A	-774.393	-393.888	-1168.28
TCGA-AA-3712-11A	-461.295	955.25	493.955
TCGA-D5-6898-01A	-311.486	306.789	-4.69704
TCGA-A6-5667-11A	-586.528	635.984	49.4555
TCGA-AA-3696-01A	-1166.57	-593.035	-1759.61
TCGA-DM-A280-01A	-1204.69	-284.047	-1488.74
TCGA-AA-3660-11A	-635.023	1051.88	416.859
TCGA-AZ-6605-11A	373.12	-163.768	209.353
TCGA-AA-A00O-01A	-352.896	-13.6644	-366.56
TCGA-QG-A5YW-01A	-1059.99	263.047	-796.938
TCGA-AD-6965-01A	-1224.97	-508.763	-1733.73
TCGA-CK-4948-01B	-436.276	99.4416	-336.834
TCGA-DM-A1HA-01A	-2308.98	-675.601	-2984.58
TCGA-5M-AAT5-01A	-1843.06	-812.681	-2655.74
TCGA-A6-2672-01A	-268.615	1457.6	1188.98
TCGA-F4-6809-01A	-175.001	541.958	366.957
TCGA-CM-4748-01A	-564.101	171.622	-392.478
TCGA-AA-3858-01A	-740.332	83.5836	-656.748
TCGA-D5-6531-01A	-491.412	396.369	-95.0422
TCGA-AA-3662-01A	-676.242	545.662	-130.58
TCGA-AM-5820-01A	-927.815	-421.669	-1349.48
TCGA-AA-A02K-01A	-1708.46	-561.843	-2270.31
TCGA-AA-3518-11A	-346.281	774.534	428.253
TCGA-G4-6310-01A	-850.273	-940.041	-1790.31
TCGA-AD-6889-01A	-1418.58	-321.738	-1740.31
TCGA-AA-3872-01A	282.732	562.555	845.288
TCGA-AA-A01R-01A	-980.725	1160.28	179.557
TCGA-AA-3975-01A	-811.856	200.967	-610.889
TCGA-A6-2675-11A	-27.7803	64.8752	37.0949
TCGA-5M-AAT6-01A	-6.13672	1096.93	1090.79
TCGA-D5-6931-01A	-631.749	413.624	-218.125
TCGA-D5-6924-01A	108.213	656.077	764.289
TCGA-AA-3860-01A	-363.468	599.13	235.662
TCGA-A6-5665-01B	-394.119	253.866	-140.252
TCGA-5M-AATA-01A	-972.821	-91.0918	-1063.91
TCGA-D5-6540-01A	-1037.14	181.638	-855.497
TCGA-CA-6718-01A	-558.514	1138.69	580.181
TCGA-A6-2685-11A	-788.565	835.338	46.7727
TCGA-A6-2683-11A	-576.886	814.518	237.632
TCGA-AA-3986-01A	-845.202	1177.76	332.56
TCGA-G4-6323-01A	-2010.19	539.475	-1470.72
TCGA-A6-A566-01A	1258.7	1397.61	2656.31
TCGA-AZ-6608-01A	-2350.02	-800.462	-3150.48
TCGA-AA-3712-01A	-545.987	-117.97	-663.957
TCGA-A6-5662-01A	-1010.97	-566.963	-1577.93
TCGA-AA-3831-01A	-943.499	343.735	-599.764
TCGA-AA-A02H-01A	-1205.65	-412.661	-1618.32
TCGA-CM-6676-01A	-795.687	-647.193	-1442.88
TCGA-AD-6899-01A	101.471	806.689	908.159
TCGA-AA-3685-01A	-599.05	867.453	268.403
TCGA-CK-5915-01A	-1697.92	-1011.91	-2709.83
TCGA-AA-3548-01A	-846.066	398.072	-447.994
TCGA-F4-6569-01A	840.984	740.971	1581.96
TCGA-F4-6461-01A	-380.77	255.584	-125.186
TCGA-F4-6854-01A	-602.448	-30.7182	-633.166
TCGA-F4-6856-01A	-1258.32	-153.059	-1411.38
TCGA-AY-A54L-01A	-2424.33	-1006.97	-3431.3
TCGA-AA-3538-01A	-683.567	-99.2105	-782.778
TCGA-AA-3842-01A	-420.395	182.07	-238.325
TCGA-AZ-4308-01A	-277.811	269.844	-7.96732
TCGA-CK-6746-01A	-1297.65	827.627	-470.019
TCGA-AA-3509-01A	-956.841	228.368	-728.473
TCGA-AA-3680-01A	-1294.5	221.752	-1072.75
TCGA-NH-A8F7-06A	-2239.42	-1262.31	-3501.73
TCGA-AA-3542-01A	-1206.63	-117.897	-1324.53
TCGA-A6-5656-01A	-1497.07	-651.199	-2148.26
TCGA-AD-6964-01A	469.66	1584.25	2053.91
TCGA-A6-6650-01B	-1209.39	-498.555	-1707.95
TCGA-A6-6140-01A	-1632.91	-219.479	-1852.39
TCGA-AA-A024-01A	-1711.56	-384.247	-2095.81
TCGA-A6-2682-01A	-355.319	427.997	72.6783
TCGA-CM-6675-01A	-1325.18	-534.9	-1860.08
TCGA-DM-A1D7-01A	-1417.98	-394.694	-1812.67
TCGA-4T-AA8H-01A	-2305.2	-894.257	-3199.46
TCGA-A6-6653-01A	-881.348	145.47	-735.878
TCGA-AA-3666-01A	-1068.79	354.17	-714.617
TCGA-F4-6460-01A	-339.316	66.3663	-272.949
TCGA-AA-3655-01A	-833.875	-22.4475	-856.323
TCGA-AA-3673-01A	-1016.08	-4.88475	-1020.96
TCGA-AA-3952-01A	-455.992	75.9931	-379.999
TCGA-A6-2679-11A	-270.075	1748.91	1478.84
TCGA-T9-A92H-01A	-1819.69	-644.405	-2464.09
TCGA-AY-4070-01A	-998.538	41.4343	-957.103
TCGA-AY-A8YK-01A	-1499.99	-447.309	-1947.3
TCGA-CK-4950-01A	-946.623	611.375	-335.248
TCGA-F4-6570-01A	96.4577	1283.72	1380.18
TCGA-AZ-6600-01A	-175.286	402.955	227.669
TCGA-AA-A00J-01A	-769.756	-18.7654	-788.522
TCGA-AA-3667-01A	-1030.68	262.14	-768.538
TCGA-AA-3522-11A	-596.568	769.48	172.912
TCGA-AA-3554-01A	-48.9747	1202.87	1153.89
TCGA-AZ-6606-01A	-1825.88	-500.468	-2326.35
TCGA-AA-3852-01A	-425.033	482.361	57.3281
TCGA-D5-6922-01A	-163.739	-34.865	-198.604
TCGA-A6-6137-01A	-1253.71	327.859	-925.849
TCGA-AZ-6600-11A	-358.031	512.06	154.029
TCGA-AA-3495-01A	-1160.41	280.266	-880.148
TCGA-A6-6650-01A	-1656.28	-746.453	-2402.74
TCGA-AA-3489-01A	925.116	1559.56	2484.68
TCGA-G4-6322-01A	-1207.09	-233.473	-1440.56
TCGA-SS-A7HO-01A	-1795	-1049.67	-2844.68
TCGA-F4-6704-11A	-263.731	244.714	-19.0175
TCGA-AA-3976-01A	-918.763	-89.4928	-1008.26
TCGA-AA-3811-01A	-903.856	285.502	-618.355
TCGA-AD-A5EJ-01A	-1198.78	-344.509	-1543.28
TCGA-A6-2674-01B	774.455	1123.13	1897.58
TCGA-AA-3819-01A	-1277.39	-216.24	-1493.63
TCGA-A6-3809-01B	102.755	1178.5	1281.25
TCGA-AA-A02Y-01A	-2320.31	-29.5412	-2349.85
TCGA-AZ-6603-01A	-374.688	299.084	-75.6046
TCGA-AA-A022-01A	-720.134	942.734	222.6
TCGA-G4-6626-01A	-1821.48	-701.941	-2523.42
TCGA-AA-3875-01A	-806.814	610.956	-195.858
TCGA-G4-6306-01A	-2242.47	-306.261	-2548.73
TCGA-G4-6320-01A	-1860.92	-465.736	-2326.66
TCGA-CK-6748-01A	91.2275	229.22	320.447
TCGA-AA-3864-01A	-765.583	-37.6668	-803.25
TCGA-A6-6142-01A	219.66	212.157	431.817
TCGA-A6-2678-01A	-824.588	241.418	-583.17
TCGA-CA-5796-01A	-1569.56	63.0851	-1506.48
TCGA-A6-A567-01A	-1137.95	-670.118	-1808.07
TCGA-AA-3713-01A	-1057.42	616.041	-441.379
TCGA-A6-6648-01A	-1633.88	-502.542	-2136.42
TCGA-A6-A565-01A	-243.043	1375.25	1132.21
TCGA-A6-5660-01A	-671.438	-146.734	-818.173
TCGA-AZ-6601-01A	-270.011	1022.83	752.823
TCGA-A6-5665-01A	-1644.02	-51.012	-1695.03
TCGA-5M-AATE-01A	-1495.97	-542.205	-2038.17
TCGA-A6-6780-01B	223.846	1402.8	1626.65
TCGA-CM-6161-01A	-755.435	313.155	-442.28
TCGA-AA-A01Q-01A	-1434.73	273.893	-1160.84
TCGA-AZ-4313-01A	-1366.61	-383.114	-1749.72
TCGA-AA-3520-11A	-464.588	957.796	493.208
TCGA-A6-6652-01A	-1717.01	-789.181	-2506.19
TCGA-AA-A00E-01A	-849.448	730.281	-119.167
TCGA-F4-6808-01A	-1665.67	-612.883	-2278.56
TCGA-A6-2682-11A	-771.143	1062.43	291.287
TCGA-AA-A02W-01A	-1429.35	-606.924	-2036.28
TCGA-DM-A28C-01A	-1878.95	-927.657	-2806.6
TCGA-D5-6927-01A	-269.454	843.87	574.416
TCGA-AA-3980-01A	-885.363	813.099	-72.2635
TCGA-AZ-6603-11A	682.622	1368.49	2051.11
TCGA-AA-3681-01A	-1099.04	532.489	-566.555
TCGA-AA-3492-01A	-810.937	399.824	-411.114
TCGA-A6-2671-01A	-223.269	182.912	-40.3578
TCGA-A6-6781-01A	882.512	1208.99	2091.5
TCGA-D5-6535-01A	-906.698	313.502	-593.195
TCGA-AA-A029-01A	-1781.34	-543.423	-2324.76
TCGA-AD-6963-01A	-1355.86	352.275	-1003.59
TCGA-CM-4747-01A	-829.149	-93.7471	-922.896
TCGA-NH-A50T-01A	-1724.89	-984.963	-2709.85
TCGA-CM-6168-01A	475.87	794.695	1270.57
TCGA-AA-3518-01A	-1118.88	628.183	-490.699
TCGA-AA-A01T-01A	-1584.79	-274.414	-1859.21
TCGA-RU-A8FL-01A	-2543.44	-1035.76	-3579.21
TCGA-A6-6651-01A	875.474	1264.08	2139.55
TCGA-AA-3850-01A	-647.442	779.04	131.597
TCGA-AA-3972-01A	-1069.94	-314.971	-1384.91
TCGA-AA-3812-01A	-172.519	582.144	409.625
TCGA-AY-A69D-01A	-1453.71	-539.655	-1993.37
TCGA-AA-A01Z-01A	-1664.29	-791.626	-2455.92
TCGA-A6-3810-01B	105.874	230.416	336.29
TCGA-DM-A28H-01A	-1682.15	-926.203	-2608.36
TCGA-G4-6586-01A	-1826.3	353.108	-1473.19
TCGA-G4-6317-02A	-1557.44	-865.244	-2422.69
TCGA-D5-6928-01A	716.68	2598.75	3315.43
TCGA-G4-6315-01A	-1996.65	-842.91	-2839.56
TCGA-D5-6534-01A	1120.98	1836.65	2957.63
TCGA-AA-3664-01A	-1584.05	-150.55	-1734.6
TCGA-A6-2680-11A	-509.545	474.136	-35.4094
TCGA-G4-6303-01A	-514.189	-207.398	-721.587
TCGA-AA-3692-01A	-715.753	570.728	-145.025
TCGA-AA-3968-01A	-471.077	258.782	-212.295
TCGA-F4-6805-01A	256.912	672.245	929.157
TCGA-AA-3560-01A	-789.205	353.648	-435.556
TCGA-D5-5537-01A	-795.673	-447.595	-1243.27
TCGA-CM-5862-01A	-861.538	-788.612	-1650.15
TCGA-A6-5659-01B	-859.066	-714.497	-1573.56
TCGA-D5-6932-01A	-566.82	83.7279	-483.092
TCGA-AA-3982-01A	-537.958	780.425	242.467
TCGA-DM-A28A-01A	-941.979	-546.152	-1488.13
TCGA-CM-6172-01A	-819.375	-250.957	-1070.33
TCGA-D5-6930-01A	-270.463	702.467	432.004
TCGA-D5-6529-01A	105.127	1079.84	1184.96
TCGA-A6-2683-01A	-1419.91	-301.579	-1721.49
TCGA-CK-5913-01A	-711.354	402.364	-308.99
TCGA-AA-3977-01A	-725.616	487.392	-238.223
TCGA-AA-3496-01A	-105.542	802.652	697.11
TCGA-AZ-6599-11A	35.1157	398.49	433.606
TCGA-D5-5540-01A	-1252.65	-311.502	-1564.15
TCGA-AD-6901-01A	127.858	594.742	722.6
TCGA-AA-A01F-01A	-2128.55	-551.894	-2680.44
TCGA-AA-3552-01A	-912.427	785.511	-126.915
TCGA-F4-6855-01A	421.76	62.4563	484.217
TCGA-AD-5900-01A	-474.735	620.488	145.752
TCGA-AA-3979-01A	-1600.05	-497.63	-2097.68
TCGA-AA-A01I-01A	-1642.32	-197.805	-1840.13
TCGA-AA-A03F-01A	-1495.83	167.826	-1328
TCGA-A6-3810-01A	114.589	593.759	708.348
TCGA-3L-AA1B-01A	-939.738	-140.784	-1080.52
TCGA-AA-3693-01A	-1367.84	-289.385	-1657.22
TCGA-AA-3502-01A	-1702.48	225.381	-1477.1
TCGA-AA-A02E-01A	-1545.35	-283.642	-1828.99
TCGA-A6-5661-01B	78.3084	973.83	1052.14
TCGA-CM-4746-01A	-1664.78	-286.478	-1951.26
TCGA-G4-6295-01A	-1180.56	540.211	-640.344
TCGA-AA-A01C-01A	-620.815	-183.313	-804.128
TCGA-G4-6588-01A	-1037.11	89.2683	-947.842
TCGA-A6-2680-01A	-867.722	181.524	-686.198
TCGA-QG-A5YV-01A	-1685	-441.523	-2126.53
TCGA-AA-3561-01A	-1263.07	-93.7039	-1356.77
TCGA-AA-3525-01A	-1339.39	246.943	-1092.45
TCGA-AA-3531-01A	-1444.78	-385.592	-1830.37
TCGA-AA-3973-01A	-1067.13	-441.228	-1508.36
TCGA-AA-3527-01A	-355.38	584.109	228.729
TCGA-AA-3555-01A	-617.176	22.466	-594.71
