# Supplementary material for: Identification and Validation of Immune-Related Prognostic Genes in the Tumor Microenvironment of Colon Adenocarcinoma
Source: Front Genet. 2022 Jan 3;12:778153. doi: 10.3389/fgene.2021.778153 (PMC8762242; doi:10.3389/fgene.2021.778153)
Supplement: Supplementary file 2 [file Table2.XLS]

## Sheet: Sheet1
Supplementary Table 3. The intersection genes predicting the overall survival of COAD (n=487).
Gene	HRa	Righta	Lefta	COX Pa	KM Pb
CXCL8	0.533	0.359	0.792	0.002	0.002
MMP12	0.649	0.441	0.955	0.028	0.027
MMP1	0.654	0.445	0.961	0.031	0.029
CPA3	0.655	0.442	0.97	0.035	0.034
TSPAN11	0.677	0.459	0.998	0.049	0.047
FLNA	1.469	1.002	2.155	0.049	0.049
PDGFRB	1.469	1.002	2.155	0.049	0.048
MYL9	1.476	1.007	2.165	0.046	0.046
CRIP2	1.483	1.013	2.171	0.043	0.043
CHRDL1	1.496	1.02	2.194	0.039	0.04
LMOD1	1.501	1.025	2.2	0.037	0.037
TMEM204	1.51	1.029	2.214	0.035	0.034
MFGE8	1.524	1.039	2.235	0.031	0.03
PDLIM4	1.526	1.039	2.24	0.031	0.031
TSC22D3	1.526	1.037	2.245	0.032	0.031
VIM	1.527	1.04	2.242	0.031	0.031
COL6A2	1.527	1.042	2.238	0.03	0.03
HSD17B14	1.528	1.04	2.245	0.031	0.03
CRYAB	1.536	1.046	2.256	0.028	0.028
BST2	1.537	1.049	2.253	0.028	0.027
AOC3	1.541	1.05	2.26	0.027	0.027
PRELP	1.552	1.059	2.276	0.024	0.024
ARL4C	1.554	1.057	2.285	0.025	0.024
SIGLEC1	1.555	1.061	2.28	0.024	0.024
ZNF385A	1.557	1.062	2.284	0.023	0.023
SRPX	1.562	1.063	2.296	0.023	0.023
CALB2	1.568	1.065	2.309	0.023	0.022
LAYN	1.576	1.075	2.311	0.02	0.019
MAFB	1.576	1.073	2.316	0.02	0.02
WWTR1	1.58	1.075	2.322	0.02	0.02
SERPING1	1.582	1.078	2.322	0.019	0.019
SFRP2	1.594	1.084	2.344	0.018	0.018
LRRC32	1.62	1.103	2.379	0.014	0.013
TUBB6	1.628	1.107	2.393	0.013	0.013
DAPK1	1.647	1.12	2.423	0.011	0.011
CNN1	1.658	1.128	2.436	0.01	0.01
MGP	1.69	1.149	2.487	0.008	0.007
FABP4	1.735	1.177	2.559	0.005	0.005
a：Derived from the univariable Cox analysis in the training set. b. Log rank test
